# Supplementary material for: Mental Health Among People Presenting for Care of Physical Symptoms: The Factors Associated with Suicidality and Symptoms of Depression and Anxiety are Similar Across Specialties
Source: Chronic Stress (Thousand Oaks). 2023 Apr 18;7:24705470231169106. doi: 10.1177/24705470231169106 (PMC10123920; doi:10.1177/24705470231169106)
Supplement: sj-xlsx-2-css-10.1177_24705470231169106 - Supplemental material for Mental Health Among People Presenting for Care of Physical Symptoms: The Factors Associated with Suicidality and Symptoms of Depression and Anxiety are Similar Across Specialties [file sj-xlsx-2-css-10.1177_24705470231169106.xlsx]

## Sheet: Appendix 2
			Appendix 2. Bivariate analysis of factors associated with the PHQ score
				PHQ Score			PHQ > 0			GAD >= 3			PHQ >= 3			PHQ >= 3 or GAD >= 3			Suicidality (PHQ-9)			PHQ score >= 10			PHQ 9 (suicid thoughts) > 1			IBH
			Categorical variables	Median (IQR)	Mean	P-value	PHQ = 0 Percentage (Number)	PHQ > 0 Percentage (Number)	P-value	GAD < 3 Percentage (Number)	GAD >= 3 Percentage (Number)	P-value	PHQ < 3 Percentage (Number)	PHQ >= 3 Percentage (Number)	P-value	PHQ < 3 and GAD <3 Percentage (Number)	PHQ >= 3 or GAD >= 3 Percentage (Number)	P-value	No Percentage (Number)	Yes Percentage (Number)	P-value	PHQ score < 10 Percentage (Number)	PH scoreQ >= 10 Percentage (Number)	P-value	PHQ Question 9 > 1 Percentage (Number)	PHQ Question 9 > 1 Percentage (Number)	P-value	Not-seen	Seen by social worker	P-value
			Gender			<0.001			<0.001			<0.001			0.19			<0.001			0.076			0.004			0.018			<0.001
			Woman	1 (0-2)	3.42847		47% (4138)	53% (4656)		73% (6761)	27% (2487)		72% (6648)	28% (2600)		61% (5607)	39% (3641)		83% (1514)	17% (310)		80% (7401)	20% (1847)		94% (1716)	6% (108)		86% (7930)	14% (1318)
			Man	0 (0-2)	3.17138		53% (2012)	47% (1775)		78% (3107)	22% (856)		73% (2893)	27% (1070)		65% (2566)	35% (1397)		80% (615)	20% (153)		82% (3258)	18% (705)		92% (703)	8% (65)		89% (3528)	11% (435)
			Depatment			<0.001			<0.001			<0.001			<0.001			<0.001			0.001			<0.001			0.001			<0.001
			Primary Care	0 (0-2)	1.8058		64% (1033)	36% (589)		83% (1352)	17% (281)		86% (1404)	14% (229)		77% (1262)	23% (371)		85% (148)	15% (27)		92% (1510)	8% (123)		94% (164)	6% (11)		90% (1468)	10% (165)
			Medical Specialties	0 (0-2)	2.68408		57% (686)	43% (520)		80% (973)	20% (249)		79% (965)	21% (257)		71% (869)	29% (353)		81% (126)	19% (30)		86% (1052)	14% (170)		92% (143)	8% (13)		92% (1120)	8% (102)
			Comprehensive Memory Center	1 (0-2)	3.6747		47% (118)	53% (131)		75% (188)	25% (63)		76% (190)	24% (61)		65% (164)	35% (87)		71% (42)	29% (17)		82% (205)	18% (46)		81% (48)	19% (11)		86% (215)	14% (36)
			Women's Health	1 (0-2)	3.28447		45% (1404)	55% (1707)		71% (2338)	29% (940)		72% (2374)	28% (904)		60% (1951)	40% (1327)		85% (532)	15% (96)		80% (2638)	20% (640)		96% (603)	4% (25)		87% (2850)	13% (428)
			Multiple Sclerosis & Neuroimmunology	1 (0-5)	3.99041		41% (173)	59% (244)		71% (300)	29% (120)		72% (303)	28% (117)		60% (254)	40% (166)		69% (61)	31% (28)		80% (338)	20% (82)		90% (80)	10% (9)		77% (323)	23% (97)
			Musculoskeletal	1 (0-4)	3.84994		46% (2703)	54% (3168)		74% (4653)	26% (1641)		67% (4242)	33% (2052)		58% (3625)	42% (2669)		82% (1195)	18% (263)		77% (4841)	23% (1453)		93% (1355)	7% (103)		86% (5408)	14% (886)
			Comprehensive Pain Management	2 (0-12)	5.65714		31% (33)	69% (72)		57% (64)	43% (49)		56% (63)	44% (50)		42% (48)	58% (65)		93% (25)	7% (2)		66% (75)	34% (38)		96% (26)	4% (1)		65% (74)	35% (39)
			Race			<0.001			<0.001			<0.001			<0.001			<0.001			0.611			<0.001			0.154			<0.001
			White	0 (0-2)	3.09521		51% (4356)	49% (4246)		75% (6759)	25% (2234)		74% (6697)	26% (2296)		64% (5722)	36% (3271)		83% (1317)	17% (276)		82% (7404)	18% (1589)		94% (1496)	6% (97)		90% (1468)	10% (165)
			Black or African American	2 (0-9)	5.07582		37% (389)	63% (653)		68% (748)	32% (348)		60% (658)	40% (438)		51% (558)	49% (538)		81% (260)	20% (63)		72% (788)	28% (308)		93% (300)	7% (23)		92% (1120)	8% (102)
			American Indian or Alaska Native	1 (0-12)	5.70492		40% (49)	60% (73)		65% (80)	35% (44)		65% (80)	35% (44)		56% (70)	44% (54)		73% (29)	28% (11)		69% (86)	31% (38)		88% (35)	13% (5)		86% (215)	14% (36)
			Native Hawaiian or Other Pacific Island	2 (0-11)	5.46342		37% (15)	63% (26)		74% (35)	26% (12)		49% (23)	51% (24)		43% (20)	57% (27)		88% (14)	13% (2)		62% (29)	38% (18)		88% (14)	13% (2)		87% (2850)	13% (428)
			Asian	0 (0-2)	2.38957		53% (305)	47% (270)		81% (500)	19% (118)		77% (473)	23% (145)		68% (423)	32% (195)		85% (78)	15% (14)		84% (518)	16% (100)		98% (90)	2% (2)		77% (323)	23% (97)
			Other Race	1 (0-3.5)	3.68333		38% (23)	62% (37)		70% (43)	30% (18)		67% (41)	33% (20)		56% (34)	44% (27)		77% (10)	23% (3)		80% (49)	20% (12)		92% (12)	8% (1)		86% (5408)	14% (886)
			Patient Declined	1 (0-4)	3.61722		47% (1012)	53% (1125)		75% (1701)	25% (568)		69% (1567)	31% (702)		59% (1344)	41% (925)		82% (421)	18% (94)		79% (1783)	21% (486)		92% (472)	8% (43)		65% (74)	35% (39)
			Ethnicity			<0.001			<0.001			0.562			<0.001			<0.001			0.401			<0.001			0.092			<0.001
			Hispanic or Latino/Spanish	1 (0-5)	3.86408		45% (1704)	55% (2063)		74% (2964)	26% (1032)		68% (2700)	32% (1296)		58% (2303)	42% (1693)		83% (788)	17% (156)		77% (3078)	23% (918)		93% (882)	7% (62)		84% (3364)	16% (632)
			Not Hispanic or Latino	0 (0-2)	2.99098		51% (3797)	49% (3635)		75% (5820)	25% (1935)		75% (5843)	25% (1912)		65% (5009)	35% (2746)		81% (1062)	19% (243)		83% (6452)	17% (1303)		94% (1226)	6% (79)		88% (6826)	12% (929)
			Patient Declined	1 (0-5)	3.87826		47% (649)	53% (731)		74% (1084)	26% (373)		68% (997)	32% (460)		59% (861)	41% (596)		81% (278)	19% (64)		77% (1128)	23% (329)		91% (310)	9% (32)		87% (1265)	13% (192)
			Language			<0.001			0.01			<0.001			<0.001			<0.001			0.002			0.007			0.231			<0.001
			English	1 (0-2)	3.33189		49% (5228)	51% (5384)		74% (8229)	26% (2868)		73% (8120)	27% (2977)		63% (6941)	37% (4156)		81% (1705)	19% (401)		81% (8996)	19% (2101)		93% (1961)	7% (145)		87% (9702)	13% (1395)
			Spanish	1 (0-4)	3.36525		48% (860)	52% (947)		78% (1517)	22% (424)		68% (1318)	32% (623)		59% (1141)	41% (800)		88% (387)	12% (53)		79% (1536)	21% (405)		95% (417)	5% (23)		82% (1599)	18% (342)
			Other	2 (0-7)	4.45062		38% (62)	62% (100)		71% (122)	29% (51)		60% (103)	40% (70)		53% (91)	47% (82)		80% (37)	20% (9)		73% (127)	27% (46)		89% (41)	11% (5)		91% (157)	9% (16)
			Insurance status			<0.001			<0.001			<0.001			<0.001			<0.001			0.291			<0.001			0.017			<0.001
			County insurance	1 (0-8)	4.77247		39% (1292)	61% (2035)		70% (2511)	30% (1058)		61% (2182)	39% (1387)		52% (1848)	48% (1721)		80% (826)	20% (203)		72% (2583)	28% (986)		92% (947)	8% (82)		81% (2890)	19% (679)
			Medicaid	2 (0-12)	5.88621		32% (186)	68% (394)		61% (379)	39% (241)		55% (343)	45% (277)		45% (276)	55% (344)		81% (150)	19% (35)		66% (409)	34% (211)		91% (169)	9% (16)		80% (493)	20% (127)
			Medicare	0 (0-2)	3.33046		52% (1079)	48% (1006)		78% (1702)	22% (471)		73% (1581)	27% (592)		65% (1418)	35% (755)		84% (357)	16% (69)		87% (5418)	13% (845)		95% (792)	5% (40)		90% (5633)	10% (630)
			Commercial	0 (0-2)	2.34501		55% (3326)	45% (2700)		77% (4838)	23% (1425)		80% (5001)	20% (1262)		68% (4265)	32% (1998)		84% (697)	16% (135)		81% (1765)	19% (408)		95% (403)	5% (23)		88% (1921)	12% (252)
			Self pay	1 (0-2)	3.06539		48% (250)	52% (270)		74% (399)	26% (143)		75% (405)	25% (137)		62% (337)	38% (205)		83% (88)	17% (18)		83% (451)	17% (91)		90% (95)	10% (11)		89% (483)	11% (59)
			Continuous variables	Spearman correlation coefficient (ρ)		P-value	PHQ = 0 Median (IQR)	PHQ > 0 Median (IQR)	P-value	GAD < 3 Median (IQR)	GAD >= 3 Median (IQR)	P-value	PHQ < 3 Median (IQR)	PHQ >= 3 Median (IQR)	P-value	PHQ < 3 and GAD <3 Median (IQR)	PHQ >= 3 or GAD >=3 Median (IQR)	P-value	No Median (IQR)	Yes Median (IQR)		PHQ = 0 Median (IQR)	PHQ > 0 Median (IQR)	P-value	PHQ = 0 Median (IQR)	PHQ > 0 Median (IQR)	P-value	Not-seen	Seen by social worker	P-value
			Age	-0.0141		0.1147	49 (34-62)	48 (34-59)	<0.001	49 (35-61)	46 (32-57)	<0.001	47 (33-61)	50 (36-59)	0.0021	48 (34-61)	46 (34-59)	<0.001	51 (38-60)	50 (37-58)	0.0655	48 (34-61)	50 (37-59)	0.0173	51 (37-60)	50 (40-58)	0.6405	48 (37-61)	49 (36-59)	0.3491
			All variables with P < 0.10 were moved to multivariable analysis. PHQ-9= Patient Health Questionnaire, 9-item. GAD = General Anxiety Disorders
